# Supplementary material for: In Vitro Investigation of Gelatin/Polycaprolactone Nanofibers in Modulating Human Gingival Mesenchymal Stromal Cells
Source: Materials (Basel). 2023 Dec 5;16(24):7508. doi: 10.3390/ma16247508 (PMC10744501; doi:10.3390/ma16247508)
Supplement: Supplementary file 1 [file materials-16-07508-s001.zip]

Archive with 1 entries (1 files):
- materials-2695517-supplementary.pdf
